# Supplementary material for: Exosomes derived from BMSCs in osteogenic differentiation promote type H blood vessel angiogenesis through miR-150-5p mediated metabolic reprogramming of endothelial cells
Source: Cell Mol Life Sci. 2024 Aug 12;81(1):344. doi: 10.1007/s00018-024-05371-4 (PMC11335269; doi:10.1007/s00018-024-05371-4)
Supplement: Supplementary file 2 — Supplementary Material 2 [file 18_2024_5371_MOESM2_ESM.xlsx]

## Sheet: Sheet1
Transcript.ID	Fold change	Regulation	P.Value
mmu-miR-6983-5p	-44.017	down	1.12709e-11
mmu-miR-486-5p	-46.851	down	2.18286e-10
mmu-miR-3107-5p	-46.851	down	2.18286e-10
mmu-miR-6348	30.696	up	3.00194e-10
mmu-miR-6902-3p	21.112	up	7.26903e-10
mmu-miR-670-5p	18.896	up	8.48181e-09
mmu-miR-7651-3p	15.562	up	1.41472e-08
mmu-miR-6931-5p	12.381	up	1.76476e-08
mmu-miR-2137	-11.004	down	1.80444e-08
mmu-miR-7051-3p	25.107	up	2.52849e-08
mmu-miR-32-3p	26.723	up	3.09056e-08
mmu-miR-711	-19.973	down	4.63851e-08
mmu-miR-6546-5p	10.056	up	5.03528e-08
mmu-miR-672-5p	14.723	up	6.4654e-08
mmu-miR-101a-5p	-10.196	down	6.67964e-08
mmu-miR-150-5p	-19.973	down	7.01141e-08
mmu-miR-1187	12.042	up	1.21536e-07
mmu-miR-5620-3p	-14.32	down	1.29661e-07
mmu-miR-210-3p	14.32	up	1.66168e-07
mmu-miR-466a-5p	10.629	up	2.09129e-07
mmu-miR-466e-5p	10.483	up	2.18109e-07
mmu-miR-6923-5p	14.221	up	2.82108e-07
mmu-miR-5709-3p	26.723	up	5.1949e-07
mmu-miR-7092-3p	13.548	up	6.6516e-07
mmu-miR-468-3p	12.996	up	1.70701e-06
mmu-miR-99b-3p	10.928	up	1.83021e-06
mmu-miR-206-3p	14.026	up	1.92704e-06
mmu-miR-466b-5p	15.455	up	2.4156e-06
mmu-miR-466o-5p	15.455	up	2.4156e-06
mmu-miR-466d-5p	12.729	up	5.05564e-06
mmu-miR-3064-5p	14.026	up	2.47025e-05
mmu-miR-21a-5p	21.857	up	2.59695e-05
mmu-miR-5107-3p	10.339	up	3.53091e-05
